# Supplementary material for: Renal Corin Is Essential for Normal Blood Pressure and Sodium Homeostasis
Source: Int J Mol Sci. 2022 Sep 24;23(19):11251. doi: 10.3390/ijms231911251 (PMC9570390; doi:10.3390/ijms231911251)
Supplement: Supplementary file 1 [file ijms-23-11251-s001.zip]

Archive with 1 entries (1 files):
- ijms-1899585-SI.pdf
